# Supplementary material for: Antibiotic-Free Expression of γ-Glutamyl Transpeptidase in Bacillus subtilis and Process Optimization for L-Theanine Separation and Purification
Source: Molecules. 2026 Apr 29;31(9):1476. doi: 10.3390/molecules31091476 (PMC13165169; doi:10.3390/molecules31091476)
Supplement: Supplementary file 1 [file molecules-31-01476-s001.zip]

Archive with 1 entries (1 files):
- molecules-4256941-supplementary.pdf
